# Supplementary material for: Genome-wide analysis of bHLH transcription factor family reveals their involvement in kernel development and biotic stress responses in Chinese chestnut
Source: Front Plant Sci. 2025 Sep 18;16:1627760. doi: 10.3389/fpls.2025.1627760 (PMC12488670; doi:10.3389/fpls.2025.1627760)
Supplement: Supplementary file 2 [file Table1.xlsx]

## Sheet: pairwise
bHLH_id	Gene_id	Chromosome	Start	End	Strand	Protein_id	Protein_length	ORF_length	Molecular_weight	Pi	Ath_id
CmbHLH_1	Camol01G0005300.1	GWHANWH00000081	33458714	33470008	+	GWHPANWH000143	506	1518	56212.4	5.45	AT4G16430
CmbHLH_2	Camol01G0042700.1	GWHANWH00000102	25796397	25801297	-	GWHPANWH000174	212	636	23253.5	9.13	AT4G02590
CmbHLH_3	Camol01G0096200.1	GWHANWH00000090	37876364	37880823	+	GWHPANWH000597	347	1041	38864.8	6.21	AT5G50915
CmbHLH_4	Camol01G0125100.1	GWHANWH00000083	37241866	37252482	+	GWHPANWH000607	524	1572	57608.7	5.81	AT3G26744
CmbHLH_5	Camol02G0014600.1	GWHANWH00000084	148060	153376	+	GWHPANWH000706	315	945	34993.7	5.58	AT3G19860
CmbHLH_6	Camol02G0025300.1	GWHANWH00000102	45037452	45042639	-	GWHPANWH001101	659	1977	70231	5.63	AT1G09530
CmbHLH_7	Camol02G0029400.1	GWHANWH00000079	34010489	34019317	-	GWHPANWH001771	346	1038	39071.8	5.28	AT1G71200
CmbHLH_8	Camol02G0061000.1	GWHANWH00000077	59543285	59548789	-	GWHPANWH002099	484	1452	51619.8	6.12	AT2G24260
CmbHLH_9	Camol02G0153400.1	GWHANWH00000082	61666150	61670003	-	GWHPANWH002618	91	273	10253.6	7.94	AT3G28857
CmbHLH_10	Camol02G0163700.1	GWHANWH00000079	85790993	85795760	-	GWHPANWH003144	378	1134	41279.6	6.98	AT3G26744
CmbHLH_11	Camol02G0168700.1	GWHANWH00000020	37181792	37184042	-	GWHPANWH003153	504	1512	54934.6	5.34	AT3G26744
CmbHLH_12	Camol02G0239500.1	GWHANWH00000083	15385358	15387001	-	GWHPANWH003335	383	1149	42465.2	4.99	AT1G69010
CmbHLH_13	Camol02G0245800.1	GWHANWH00000076	15031894	15038793	+	GWHPANWH003599	273	819	30722.8	5.37	AT2G14760
CmbHLH_14	Camol02G0299400.1	GWHANWH00000081	35823876	35828701	+	GWHPANWH003850	271	813	30394.2	7.72	AT1G73830
CmbHLH_15	Camol02G0461400.1	GWHANWH00000076	6977168	6981400	-	GWHPANWH003961	246	738	28111	5.36	AT5G57150
CmbHLH_16	Camol03G0065900.1	GWHANWH00000076	8530766	8535238	+	GWHPANWH004022	258	774	28084.3	8.17	AT4G29100
CmbHLH_17	Camol03G0143200.1	GWHANWH00000102	31870491	31874184	-	GWHPANWH004575	867	2601	95313.9	4.73	AT2G27230
CmbHLH_18	Camol03G0228000.1	GWHANWH00000021	18345470	18347338	+	GWHPANWH004609	471	1413	52590.6	7.06	AT4G17880
CmbHLH_19	Camol03G0234200.1	GWHANWH00000021	22299171	22302029	+	GWHPANWH004705	1241	3723	142388	9.41	AT5G16850
CmbHLH_20	Camol03G0244100.1	GWHANWH00000079	48017066	48023336	-	GWHPANWH004707	293	879	32477.4	4.9	AT1G35460
CmbHLH_21	Camol03G0293000.1	GWHANWH00000082	44475676	44479357	+	GWHPANWH005594	411	1233	45178.2	7.72	AT1G27660
CmbHLH_22	Camol04G0016300.1	GWHANWH00000020	36020439	36022572	+	GWHPANWH005869	246	738	27389.2	8.63	AT5G67060
CmbHLH_23	Camol04G0173500.1	GWHANWH00000083	8357403	8361052	-	GWHPANWH005876	240	720	27157.2	7.05	AT1G49770
CmbHLH_24	Camol04G0202200.1	GWHANWH00000079	64033722	64035137	+	GWHPANWH005877	343	1029	37612.7	5.54	AT4G36930
CmbHLH_25	Camol05G0057200.1	GWHANWH00000102	25136676	25139174	-	GWHPANWH006006	347	1041	39026.8	5.81	AT1G72210
CmbHLH_26	Camol05G0074000.1	GWHANWH00000077	48700419	48703320	+	GWHPANWH006676	466	1398	51592.2	5.52	AT3G21330
CmbHLH_27	Camol05G0308600.1	GWHANWH00000076	3688008	3688951	+	GWHPANWH006855	324	972	35609.9	5.54	AT4G29100
CmbHLH_28	Camol05G0332100.1	GWHANWH00000021	44668462	44671079	-	GWHPANWH007510	171	513	19326	6.53	AT4G20970
CmbHLH_29	Camol05G0364400.1	GWHANWH00000079	85784019	85786226	-	GWHPANWH007642	275	825	30061.8	6.46	AT3G56770
CmbHLH_30	Camol05G0367600.1	GWHANWH00000076	29081081	29083197	-	GWHPANWH007899	243	729	27070.3	5.22	AT1G29950
CmbHLH_31	Camol05G0466800.1	GWHANWH00000090	43624974	43626312	+	GWHPANWH007915	217	651	24135.2	8.76	AT5G60440
CmbHLH_32	Camol06G0047800.1	GWHANWH00000104	60482	63081	-	GWHPANWH007926	511	1533	58393.2	8.17	AT5G56960
CmbHLH_33	Camol06G0078200.1	GWHANWH00000021	3140941	3142846	+	GWHPANWH008254	291	873	32589.8	5.02	AT1G30670
CmbHLH_34	Camol06G0096400.1	GWHANWH00000088	22011174	22014280	-	GWHPANWH008782	204	612	23177.6	6.97	AT5G54680
CmbHLH_35	Camol06G0102600.1	GWHANWH00000076	3695910	3723385	+	GWHPANWH008815	207	621	23196.5	5.88	AT4G21330
CmbHLH_36	Camol06G0143500.1	GWHANWH00000021	44466888	44472606	+	GWHPANWH008820	488	1464	53245.9	5.28	AT1G61660
CmbHLH_37	Camol06G0171500.1	GWHANWH00000088	4065548	4068718	-	GWHPANWH009181	140	420	15948.7	8.55	AT2G07050
CmbHLH_38	Camol06G0186300.1	GWHANWH00000079	65769441	65777263	+	GWHPANWH009536	620	1860	69951.8	5.47	AT2G16910
CmbHLH_39	Camol06G0188700.1	GWHANWH00000021	3990569	3993505	+	GWHPANWH009671	323	969	35738.9	8.89	AT3G19860
CmbHLH_40	Camol06G0196600.1	GWHANWH00000021	44608726	44611123	+	GWHPANWH010085	307	921	33612.9	6.61	AT1G49770
CmbHLH_41	Camol06G0198500.1	GWHANWH00000076	2499999	2502068	-	GWHPANWH010162	250	750	26997	8.56	AT3G19500
CmbHLH_42	Camol06G0198900.1	GWHANWH00000075	48278478	48281787	-	GWHPANWH010236	316	948	35100.1	4.79	AT4G33880
CmbHLH_43	Camol06G0252400.1	GWHANWH00000079	87814923	87817835	-	GWHPANWH010394	343	1029	38734.4	8.16	AT4G37850
CmbHLH_44	Camol06G0255300.1	GWHANWH00000090	33566910	33568816	+	GWHPANWH010797	266	798	29629.5	6.51	AT4G17880
CmbHLH_45	Camol07G0040200.1	GWHANWH00000077	12723253	12725318	+	GWHPANWH011198	332	996	37255.3	6.01	AT5G37800
CmbHLH_46	Camol07G0081100.1	GWHANWH00000082	62437818	62439050	+	GWHPANWH011559	326	978	37093.1	4.65	AT5G65640
CmbHLH_47	Camol07G0085100.1	GWHANWH00000079	30605177	30610279	+	GWHPANWH011631	243	729	27247.1	8.1	AT4G25410
CmbHLH_48	Camol07G0119800.1	GWHANWH00000076	3638243	3639648	-	GWHPANWH011634	242	726	27333.2	5.99	AT5G51790
CmbHLH_49	Camol07G0135700.1	GWHANWH00000079	13079199	13083673	-	GWHPANWH011635	420	1260	48217.7	8.56	AT5G51790
CmbHLH_50	Camol07G0145300.1	GWHANWH00000021	46064031	46067626	+	GWHPANWH011709	373	1119	41220.8	5.02	AT4G33880
CmbHLH_51	Camol07G0146700.1	GWHANWH00000090	33948617	33952221	+	GWHPANWH011710	373	1119	41274.8	5.12	AT4G33880
CmbHLH_52	Camol08G0074400.1	GWHANWH00000079	30799704	30804277	+	GWHPANWH011834	603	1809	65786.9	8.94	AT2G46970
CmbHLH_53	Camol08G0103700.1	GWHANWH00000090	43082992	43083898	+	GWHPANWH011922	633	1899	70659.1	5.75	AT5G41315
CmbHLH_54	Camol08G0151500.1	GWHANWH00000088	14175541	14178622	-	GWHPANWH012332	330	990	36604.2	5.28	AT5G64980
CmbHLH_55	Camol08G0171900.1	GWHANWH00000079	39066054	39067473	-	GWHPANWH012347	711	2133	79190.6	5.66	AT4G09820
CmbHLH_56	Camol08G0202200.1	GWHANWH00000082	37767833	37771959	-	GWHPANWH013032	695	2085	76335.9	5.62	AT1G32640
CmbHLH_57	Camol08G0208600.1	GWHANWH00000002	440774	445406	+	GWHPANWH013048	291	873	32618.3	7.13	AT1G72210
CmbHLH_58	Camol08G0240000.1	GWHANWH00000102	65408115	65411659	+	GWHPANWH013485	284	852	32280.7	5.19	AT1G30670
CmbHLH_59	Camol08G0298200.1	GWHANWH00000065	555683	559580	-	GWHPANWH014210	611	1833	67685.1	6	AT1G01260
CmbHLH_60	Camol08G0308600.1	GWHANWH00000076	4893014	4894556	-	GWHPANWH014230	537	1611	59043.9	6.14	AT2G43010
CmbHLH_61	Camol09G0092000.1	GWHANWH00000090	33912641	33914514	+	GWHPANWH014433	478	1434	54158.2	5.3	AT2G31210
CmbHLH_62	Camol09G0096000.1	GWHANWH00000088	18039473	18040828	+	GWHPANWH014960	506	1518	54295.1	8.25	AT4G00050
CmbHLH_63	Camol09G0099600.1	GWHANWH00000076	4902070	4903612	-	GWHPANWH015871	415	1245	46118.3	8.36	AT2G42280
CmbHLH_64	Camol09G0196100.1	GWHANWH00000077	51582647	51585920	-	GWHPANWH016722	329	987	36845.4	5.35	AT1G72210
CmbHLH_65	Camol09G0245100.1	GWHANWH00000075	43976987	43979501	-	GWHPANWH016884	348	1044	36613	5.94	AT4G02590
CmbHLH_66	Camol10G0006100.1	GWHANWH00000088	6595806	6598697	+	GWHPANWH017433	520	1560	57956.1	5.99	AT1G31050
CmbHLH_67	Camol10G0055000.1	GWHANWH00000081	39604936	39610454	+	GWHPANWH018197	482	1446	53912.6	7.51	AT2G16910
CmbHLH_68	Camol10G0061700.1	GWHANWH00000021	29079363	29083462	+	GWHPANWH018352	272	816	29736.9	5.61	AT1G59640
CmbHLH_69	Camol10G0066100.1	GWHANWH00000090	4250844	4253693	+	GWHPANWH018458	93	279	10427.7	7.96	AT1G26945
CmbHLH_70	Camol10G0080500.1	GWHANWH00000020	15759191	15759947	-	GWHPANWH018774	343	1029	37998.8	5.76	AT1G69010
CmbHLH_71	Camol10G0091700.1	GWHANWH00000104	485259	491202	-	GWHPANWH018789	562	1686	60109.6	5.35	AT1G68920
CmbHLH_72	Camol10G0193300.1	GWHANWH00000077	15815626	15824298	-	GWHPANWH018953	499	1497	55682.7	5.58	AT4G17880
CmbHLH_73	Camol10G0235600.1	GWHANWH00000088	39283915	39285488	-	GWHPANWH018989	397	1191	45578.6	5.93	AT2G46810
CmbHLH_74	Camol11G0024400.1	GWHANWH00000020	25891853	25895172	-	GWHPANWH019057	635	1905	71426.5	5.05	AT5G41315
CmbHLH_75	Camol11G0030700.1	GWHANWH00000021	24670025	24671067	-	GWHPANWH019598	283	849	32187.7	8.66	AT3G20640
CmbHLH_76	Camol11G0064900.1	GWHANWH00000102	5613707	5617449	-	GWHPANWH019900	257	771	28621.6	8.75	AT2G40200
CmbHLH_77	Camol11G0065200.1	GWHANWH00000090	27187142	27188137	-	GWHPANWH020157	262	786	29063.1	7.7	AT3G25710
CmbHLH_78	Camol11G0065900.1	GWHANWH00000081	37822660	37823645	+	GWHPANWH020296	205	615	23499.8	6.14	AT4G20970
CmbHLH_79	Camol11G0101600.1	GWHANWH00000079	85679052	85680131	-	GWHPANWH020493	324	972	36027.7	6.71	AT3G22100
CmbHLH_80	Camol11G0112200.1	GWHANWH00000090	38032748	38033530	+	GWHPANWH020510	239	717	26718.4	8.23	AT5G54680
CmbHLH_81	Camol11G0128700.1	GWHANWH00000002	221239	224643	-	GWHPANWH021132	196	588	22562	9.68	AT3G56970
CmbHLH_82	Camol11G0128800.1	GWHANWH00000090	16168771	16172639	-	GWHPANWH021134	260	780	29831.6	5.9	AT3G56970
CmbHLH_83	Camol11G0137900.1	GWHANWH00000083	41996557	41998878	+	GWHPANWH021135	260	780	29937.8	6.22	AT3G56970
CmbHLH_84	Camol11G0146800.1	GWHANWH00000082	11503240	11505175	+	GWHPANWH021193	237	711	25967.6	7.63	AT5G54680
CmbHLH_85	Camol11G0179000.1	GWHANWH00000083	14290613	14294815	+	GWHPANWH023353	298	894	33222.5	4.84	AT2G28160
CmbHLH_86	Camol11G0199200.1	GWHANWH00000020	27137681	27143112	+	GWHPANWH023589	363	1089	40405.9	5.18	AT2G20180
CmbHLH_87	Camol11G0214500.1	GWHANWH00000090	25153470	25155830	-	GWHPANWH023839	413	1239	44687.2	5.96	AT1G51140
CmbHLH_88	Camol12G0029000.1	GWHANWH00000090	22715904	22717667	+	GWHPANWH024115	347	1041	38723.4	5.75	AT1G68810
CmbHLH_89	Camol12G0030600.1	GWHANWH00000079	22001835	22003121	+	GWHPANWH024486	164	492	18018.6	8.27	AT1G05710
CmbHLH_90	Camol12G0108200.1	GWHANWH00000077	59760553	59765166	+	GWHPANWH025358	273	819	30783.5	5.71	AT1G18400
CmbHLH_91	Camol12G0110200.1	GWHANWH00000077	53604244	53605689	-	GWHPANWH025526	585	1755	63932	8.18	AT5G08130
CmbHLH_92	Camol12G0171600.1	GWHANWH00000076	14804980	14809168	-	GWHPANWH025659	436	1308	47927.8	6.81	AT5G61270
CmbHLH_93	Camol12G0203000.1	GWHANWH00000090	14695500	14697255	+	GWHPANWH025761	231	693	25938.3	5.21	AT3G47640
CmbHLH_94	Camol12G0203100.1	GWHANWH00000081	29725680	29727616	+	GWHPANWH025772	86	258	9948.32	6.22	AT3G47710
CmbHLH_95	Camol12G0212200.1	GWHANWH00000082	51781852	51783096	+	GWHPANWH025778	91	273	10293.6	9.17	AT3G47710
CmbHLH_96	Camol12G0212300.1	GWHANWH00000081	37688610	37689680	-	GWHPANWH025897	284	852	30406.7	5.05	AT5G62610
CmbHLH_97	Camol12G0212400.1	GWHANWH00000075	39951337	39954173	+	GWHPANWH026021	192	576	21804.4	9.2	AT4G20970
CmbHLH_98	Camol12G0219100.1	GWHANWH00000082	33808352	33809089	+	GWHPANWH026652	193	579	21687.4	7.61	AT3G06120
CmbHLH_99	Camol12G0243700.1	GWHANWH00000021	28739275	28740332	+	GWHPANWH027239	245	735	28596.7	8.5	AT5G43650
CmbHLH_100	Camol06G0198500.1	GWHANWH00000021	5100497	5105176	-	GWHPANWH027300	228	684	25839.2	5.8	AT4G14410
CmbHLH_101	Camol06G0198900.1	GWHANWH00000081	41749316	41751808	-	GWHPANWH027579	403	1209	45862.8	5.28	AT3G24140
CmbHLH_102	Camol06G0252400.1	GWHANWH00000076	29420977	29424221	-	GWHPANWH027644	558	1674	60555.5	6.01	AT3G07340
CmbHLH_103	Camol06G0255300.1	GWHANWH00000079	7527534	7533311	+	GWHPANWH027722	231	693	26244.6	5.79	AT4G00120
CmbHLH_104	Camol07G0040200.1	GWHANWH00000079	44667208	44669867	-	GWHPANWH027970	400	1200	44090.9	6.56	AT1G27660
CmbHLH_105	Camol07G0081100.1	GWHANWH00000021	13705054	13710900	+	GWHPANWH028058	335	1005	37560.5	4.87	AT5G65640
CmbHLH_106	Camol07G0085100.1	GWHANWH00000020	17011836	17013506	+	GWHPANWH028076	366	1098	41227.5	6.39	AT4G37850
CmbHLH_107	Camol07G0119800.1	GWHANWH00000083	32330090	32337425	-	GWHPANWH028078	353	1059	39304.4	6.33	AT4G37850
CmbHLH_108	Camol07G0135700.1	GWHANWH00000079	63201414	63206974	-	GWHPANWH028311	402	1206	43985.2	5.2	AT4G36930
CmbHLH_109	Camol07G0145300.1	GWHANWH00000082	62592205	62595546	+	GWHPANWH028322	260	780	28988.9	9.28	AT5G67060
CmbHLH_110	Camol07G0146700.1	GWHANWH00000081	37499863	37503589	+	GWHPANWH028613	218	654	24064.8	10.28	AT4G38070
CmbHLH_111	Camol08G0074400.1	GWHANWH00000090	31836158	31839789	+	GWHPANWH028648	316	948	35300.3	8.85	AT1G22490
CmbHLH_112	Camol08G0103700.1	GWHANWH00000077	29730897	29734626	-	GWHPANWH029967	159	477	18034.4	8.57	AT5G01305
CmbHLH_113	Camol08G0151500.1	GWHANWH00000075	52542561	52544941	+	GWHPANWH030047	151	453	16572.7	5.01	AT2G40435
CmbHLH_114	Camol08G0171900.1	GWHANWH00000088	30643400	30644200	-	GWHPANWH030190	762	2286	84444.4	6.22	AT1G06150
CmbHLH_115	Camol08G0202200.1	GWHANWH00000082	44219018	44219671	+	GWHPANWH030470	423	1269	46931.4	6.56	AT2G42280
CmbHLH_116	Camol08G0208600.1	GWHANWH00000079	80932939	80939590	+	GWHPANWH030502	350	1050	38669.1	5.79	AT2G42300
CmbHLH_117	Camol08G0240000.1	GWHANWH00000088	15867710	15871319	-	GWHPANWH030900	237	711	26698.6	7.67	AT2G41130
CmbHLH_118	Camol08G0298200.1	GWHANWH00000081	6884214	6889813	-	GWHPANWH030951	249	747	28393.4	6.72	AT3G56970
CmbHLH_119	Camol08G0308600.1	GWHANWH00000079	50938190	50941980	-	GWHPANWH031736	341	1023	37612.7	5.7	AT5G53210
CmbHLH_120	Camol09G0092000.1	GWHANWH00000082	15299264	15303551	+	GWHPANWH032082	432	1296	46503.5	5.63	AT1G10120
CmbHLH_121	Camol09G0096000.1	GWHANWH00000079	65729353	65740782	+	GWHPANWH032155	244	732	26971.2	8.62	AT2G41130
CmbHLH_122	Camol09G0099600.1	GWHANWH00000082	43872092	43875889	+	GWHPANWH032933	751	2253	83605.3	5.91	AT2G31280
CmbHLH_123	Camol09G0196100.1	GWHANWH00000082	70500361	70501076	+	GWHPANWH033169	493	1479	54930.4	5.01	AT2G20180
CmbHLH_124	Camol09G0245100.1	GWHANWH00000020	19659380	19666775	-	GWHPANWH033397	520	1560	56544.8	6.35	AT3G07340
